# Supplementary material for: Structures of topoisomerase V in complex with DNA reveal unusual DNA-binding mode and novel relaxation mechanism
Source: eLife. 2022 Aug 15;11:e72702. doi: 10.7554/eLife.72702 (PMC9489208; doi:10.7554/eLife.72702)
Supplement: Figure 4—figure supplement 1—source data 1. — The figure shows typical DNA relaxation assays for the wild-type protein and the Arg37Ala, Lys47Ala, His56Ala, Arg83Ala, and Ala132Ile mutants. For each relaxation assay, 0.15, 1.5, and 3.5 µg of the enzyme were used together with 306 ng of negatively supercoiled pUC19 plasmid (Materials and methods). Mutants are labeled and colored to reflect the assessed level of activity (green: wild-type level of activity, blue: reduced activity, orange: minimal activity, and pink: no activity). The location of supercoiled, relaxed, and nicked plasmid DNA is marked. [file elife-72702-fig4-figsupp1-data1.zip]

Archive with 2 entries (2 files):
- Osterman-Mondragon-Figure4Supp1Column1-SourceData.jpg
- Osterman-Mondragon-Figure4Supp1Column1-SourceDataLabeled.tif
